# Supplementary material for: Changes of cellular stress response related hsp70 and abcb1 transcript and Hsp70 protein levels in Siberian freshwater amphipods upon exposure to cadmium chloride in the lethal concentration range
Source: PeerJ. 2020 Mar 9;8:e8635. doi: 10.7717/peerj.8635 (PMC7067181; doi:10.7717/peerj.8635)
Supplement: Data S1 [file peerj-08-8635-s001.xlsx]

## Sheet: Fig 1 - lethality
		Figure 1
		Lethalities of amphipods in % after 24 hrs in different cadmium treatments
		[Cd Cl2] (mg/L)	G. lacustris			E. cyaneus			E. verrucosus			E. vittatus
			experiment 1	experiment 2		experiment 1	experiment 2		experiment 1	experiment 2	experiment 3	experiment 1	experiment 2
		0	0	0		0	0		0	0	0	0	0
		30									85
		20											60
		15									70
		10								70			15
		8		100			85
		7.5									40
		5	90			80			40	50		15	15
		4		70			50
		2.5	95			50			35	50		10	10
		2		45			20
		1.25	30			40			30	5		0
		1		20			20
		0.625	15			5			0			0
		0.5		15			0

## Sheet: Fig 2 - conjugated dienes
RAW AND PROCESSED (mean and SD) DATA
	Target	Exposure
	Conjugated	CdCl2 (5 mg/L)
	diens
E. verrucosus		LC45							E. cyaneus		LC70				E. vittatus		LC10						G. lacustris		LC90
	Controls			Exposure				Controls			Exposure				Controls			Exposure					Controls			Exposure
	1h	6h	24h	1h	6h	24h		1h	6h	24h	1h	6h	24h		1h	6h	24h	1h	6h	24h			1h	6h	24h	1h	6h	24h
													*															*
	195.011	213.333	215.121	164.861	275.561	288.976		273.473	342.618	335.541	384.268	370.104	349.44		413.14	263.45	313.85	440.92	297.62	445.97			200.989	189.779	273.022	138.712	188.2	365.983
	125.953	277.778	252.825	294.616	196.874	264.515		181.406	285.918	260.793	376.05	365.156	375.893		316.89	317.73	310.39	243.83	315.43	411.34			254.671	316.722	214.547	270.204	240.276	355.673
	201.179	382.578	236.943	173.913	348.124	261.333		175.462	260.275	227.186	371.328	300.926	348.639		302.74	459.54	229.16	369.7	247.29	264.9			158.903	172.746	159.403	137.774	179.967	333.884
	398.174	204.128	98.7842	367.268	305.861	230.596		297.342	237.673	176.043	265.238	197.205	476.768		345.01	344.19	411.56	413.4	242.66	240.37			207.276	173.35	269.717	168.651	232.634
	266.525	112.903	179.337	267.407	291.778	406.24		275.402	211.849	182.948	234.004	251.741	351.921						290.84	297.28			152.546	242.733	280.89	175.651	204.628
	244.42		350.564	325.604	384.663	252.571				259.7	340.026									310.88
						299.835
						398.439
						342.702
mean	238.544	238.144	222.262	265.612	300.477	305.023		240.617	267.667	240.369	328.486	297.026	380.532		344.445	346.228	316.24	366.962	278.768	328.457			194.877	219.066	239.516	178.198	209.141	351.847
SD	91.9425	99.8624	83.3683	81.6541	64.5238	63.7534		57.5726	50.0517	59.0887	63.6706	74.1825	54.9668		49.0507	82.6803	74.6297	87.1689	32.171	82.1689			41.3901	61.6241	51.9331	54.2123	26.6051	16.3883
P-Value:
t-test													0.0061*															0.0018*
Wilcoxon test													0.0369*															0.0304*
Median test													0.0404*															0.0082*
Van der Waerden test													0.0288*															0.0251*
Kolmogorov-Smirnov													0.0470*															0.0366*
Times of increase													1.58312															1.46899
(relative to control)						37.2356							58.3119							3.8631								46.899

## Sheet: Fig 3 - hsp70 transcript levels
RAW AND PROCESSED (mean and SD) DATA
Exposure: CdCl2 LC10
E. verrucosus		0,54 mg/L							E. cyaneus		0.68 mg/L						G. lacustris		0,59 mg/L
	Controls			Exposure					Controls			Exposure					Controls			Exposure
Replica N	1h	6h	24h	1h	6h	24h			1h	6h	24h	1h	6h	24h			1h	6h	24h	1h	6h	24h
1	0.926	1.289	0.595	1.238	1.122	1.367		1	1.307	1.091	1.157	1.296	1.109	1.344		1	0.959	1.206	1.187	0.744	0.913	1.802
2	1.152	1.046	1.35	0.665	1.221	1.105		2	0.858	0.721	0.714	0.59	1.12	0.894		2	1.012	1.269	1.162	0.803	0.895	3.282
3	0.639	1.203	0.91	1.397	0.679	0.395		3	1.089	0.538	0.635	0.8	0.414	0.939		3	1.367	1.309	1.119	1.1	1.158	2.448
4	1.071	0.952	0.935	0.424	1.025	0.69		4	0.787	0.706	0.937	0.895	0.478	0.532		4	1.07	0.84	1.294	1.034	0.997	2.513
5	0.849	1.261	0.9	1.109	0.987	0.983		5	0.605	0.65	0.66	1.204	0.976	0.798		5	1.194	0.826	1.042
6	0.594	0.878	1.036					6	1.015	0.989	0.768					6	0.912	1.149	0.901
7	1.14	1.226	0.874					7	1.146	0.896	1.016					7	1.127	1.062	1.113
8	1.345	1.201	0.779					8	0.993	0.993	1.044					8	0.611	1.126
9	1.284		1.015					9	1.124	0.712						9	0.749	0.785
10			1.068					10	1.076	0.825						10
Mean	1	1.132	0.946	0.967	1.007	0.908		Mean	1	0.812	0.866	0.957	0.819	0.901		Mean	1	1.064	1.117	0.92	0.991	2.511	2.511
SD	0.267	0.153	0.197	0.408	0.205	0.376		SD	0.202	0.176	0.197	0.291	0.346	0.293		SD	0.228	0.199	0.123	0.173	0.12	0.606	0.742
P-Value:																						*
t-test																						0.0008*
Wilcoxon test																						0.0227*
Median test																						0.0495*
Van der Waerden test																						0.0180*
Times of increase																						2.2
(relative to control)
E. verrucosus		0,54 mg/L								E. cyaneus		0.68 mg/L						G. lacustris		0,59 mg/L
	Controls									Controls								Controls
Replica N	1h	6h	24h							1h	6h	24h						1h	6h	24h
c	0.926	1.289	0.595						c	1.307	1.091	1.157					c	0.959	1.206	1.187
c	1.152	1.046	1.35						c	0.858	0.721	0.714					c	1.012	1.269	1.162
c	0.639	1.203	0.91						c	1.089	0.538	0.635					c	1.367	1.309	1.119
c	1.071	0.952	0.935						c	0.787	0.706	0.937					c	1.07	0.84	1.294
c	0.849	1.261	0.9						c	0.605	0.65	0.66					c	1.194	0.826	1.042
c	0.594	0.878	1.036						c	1.015	0.989	0.768					c	0.912	1.149	0.901
c	1.14	1.226	0.874						c	1.146	0.896	1.016					c	1.127	1.062	1.113
c	1.345	1.201	0.779						c	0.993	0.993	1.044					c	0.611	1.126
c	1.284		1.015						c	1.124	0.712						c	0.749	0.785
c			1.068						c	1.076	0.825
LC10	1.238	1.122	1.367						LC10	1.296	1.109	1.344					LC10	0.744	0.913	1.802
LC10	0.665	1.221	1.105						LC10	0.59	1.12	0.894					LC10	0.803	0.895	3.282
LC10	1.397	0.679	0.395						LC10	0.8	0.414	0.939					LC10	1.1	1.158	2.448
LC10	0.424	1.025	0.69						LC10	0.895	0.478	0.532					LC10	1.034	0.997	2.513
LC10	1.109	0.987	0.983						LC10	1.204	0.976	0.798
Exposure: CdCl2 LC50 for G. lacustris (1.7 mg/L)
E. verrucosus		LC25							E. cyaneus		LC30						G. lacustris		LC50
	Controls			Exposure					Controls			Exposure					Controls			Exposure
Replica N	1h	6h	24h	1h	6h	24h			1h	6h	24h	1h	6h	24h			1h	6h	24h	1h	6h	24h
1	0.926205	1.28873	0.595193	1.46288	0.749497	1.87923		1	1.307	1.091	1.157	0.836069	0.841173	1.60827		1	0.959071	1.20635	1.1872	0.87779	1.66266	2.3891
2	1.15194	1.04554	1.35008	0.821122	0.711581	2.0576		2	0.858	0.721	0.714	0.872281	0.327685	1.2937		2	1.01185	1.26885	1.16213	1.90176	1.56048	2.18507
3	0.639319	1.20326	0.910184	1.41455	0.698041	1.13166		3	1.089	0.538	0.635	0.854254	0.833347	1.57921		3	1.36662	1.30944	1.1186	1.25055	1.31664	3.21825
4	1.07135	0.951504	0.93459	0.982821	1.44276	1.3438		4	0.787	0.706	0.937	1.15132	1.00241	1.02417		4	1.06971	0.840329	1.29367	0.757328	1.61706	2.5287
5	0.848605	1.26059	0.90002	0.565009	1.75503	2.32986		5	0.605	0.65	0.66	1.31612	0.634986	1.374		5	1.1938	0.82613	1.04239	1.40333	1.539	2.58
6	0.593552	0.878324	1.03588					6	1.015	0.989	0.768					6	0.912442	1.14906	0.900556
7	1.14007	1.22553	0.873582					7	1.146	0.896	1.016					7	1.12694	1.06159	1.11293
8	1.34477	1.20094	0.779318					8	0.993	0.993	1.044					8	0.610825	1.12631
9	1.28419		1.01547					9	1.124	0.712						9	0.74874	0.784607
10			1.06765					10	1.076	0.825						10
Mean	1	1.1318	0.946197	1.04928	1.07138	1.74843		Mean	1	0.8121	0.866375	1.00601	0.72792	1.37587		Mean	1	1.06363	1.11678	1.23815	1.53917	2.58023
SD	0.26718	0.153103	0.197372	0.385836	0.494405	0.49872		SD	0.201789	0.176381	0.197271	0.216262	0.258897	0.237594		SD	0.228313	0.199456	0.122889	0.455211	0.133501	0.388074
P-Value:						*								*							*	*
t-test						0.0005*								0.0039*							0.0014*	<0.0001*
Wilcoxon test						0.0059*								0.0219*							0.0069*	0.0107*
Median test						0.0047*								0.0190*							0.0126*	0.0088*
Van der Waerden test						0.0058*								0.0180*							0.0063*	0.0100*
Times of increase						1.84785								1.58808							1.44709	2.31041
(relative to control)
E. verrucosus		LC25							E. cyaneus		LC30						G. lacustris		LC50
Replica N	1h	6h	24h						1h	6h	24h						1h	6h	24h
c	0.926205	1.28873	0.595193					c	1.307	1.091	1.157					c	0.959071	1.20635	1.1872
c	1.15194	1.04554	1.35008					c	0.858	0.721	0.714					c	1.01185	1.26885	1.16213
c	0.639319	1.20326	0.910184					c	1.089	0.538	0.635					c	1.36662	1.30944	1.1186
c	1.07135	0.951504	0.93459					c	0.787	0.706	0.937					c	1.06971	0.840329	1.29367
c	0.848605	1.26059	0.90002					c	0.605	0.65	0.66					c	1.1938	0.82613	1.04239
c	0.593552	0.878324	1.03588					c	1.015	0.989	0.768					c	0.912442	1.14906	0.900556
c	1.14007	1.22553	0.873582					c	1.146	0.896	1.016					c	1.12694	1.06159	1.11293
c	1.34477	1.20094	0.779318					c	0.993	0.993	1.044					c	0.610825	1.12631
c	1.28419		1.01547					c	1.124	0.712						c	0.74874	0.784607
c			1.06765					c	1.076	0.825						LC50	0.87779	1.66266	2.3891
LC25	1.46288	0.749497	1.87923					LC30	0.836069	0.841173	1.60827					LC50	1.90176	1.56048	2.18507
LC25	0.821122	0.711581	2.0576					LC30	0.872281	0.327685	1.2937					LC50	1.25055	1.31664	3.21825
LC25	1.41455	0.698041	1.13166					LC30	0.854254	0.833347	1.57921					LC50	0.757328	1.61706	2.5287
LC25	0.982821	1.44276	1.3438					LC30	1.15132	1.00241	1.02417					LC50	1.40333	1.539	2.58
LC25	0.565009	1.75503	2.32986					LC30	1.31612	0.634986	1.374
Exposure: CdCl2 species-specific LC50
E. verrucosus		5,75 mg/L							E. cyaneus		2,89 mg/L						G. lacustris		1,7 mg/L
	Controls			Exposure					Controls			Exposure					Controls			Exposure
Replica N	1h	6h	24h	1h	6h	24h			1h	6h	24h	1h	6h	24h			1h	6h	24h	1h	6h	24h
1	0.926205	1.28873	0.595193	1.15718	1.63336	1.71078		1	1.307	1.091	1.157	0.767715	0.79545	0.833014		1	0.959071	1.20635	1.1872	0.87779	1.66266	2.3891
2	1.15194	1.04554	1.35008	0.772053	1.53995	1.17665		2	0.858	0.721	0.714	0.787011	0.765416	0.589226		2	1.01185	1.26885	1.16213	1.90176	1.56048	2.18507
3	0.639319	1.20326	0.910184	1.35157	1.41116	1.21308		3	1.089	0.538	0.635	0.914316	0.966526	0.941253		3	1.36662	1.30944	1.1186	1.25055	1.31664	3.21825
4	1.07135	0.951504	0.93459	0.573625	1.25342	1.26948		4	0.787	0.706	0.937	1.00342	0.587226	0.505571		4	1.06971	0.840329	1.29367	0.757328	1.61706	2.5287
5	0.848605	1.26059	0.90002	1.28238	2.1456	1.60337		5	0.605	0.65	0.66	1.25633	0.898734	1.17887		5	1.1938	0.82613	1.04239	1.40333	1.539	2.58
6	0.593552	0.878324	1.03588					6	1.015	0.989	0.768					6	0.912442	1.14906	0.900556
7	1.14007	1.22553	0.873582					7	1.146	0.896	1.016					7	1.12694	1.06159	1.11293
8	1.34477	1.20094	0.779318					8	0.993	0.993	1.044					8	0.610825	1.12631
9	1.28419		1.01547					9	1.124	0.712						9	0.74874	0.784607
10			1.06765					10	1.076	0.825						10
Mean	1	1.1318	0.946197	1.02736	1.5967	1.39467		Mean	1	0.8121	0.866375	0.945758	0.80267	0.809586		Mean	1	1.06363	1.11678	1.23815	1.53917	2.58023
SD	0.26718	0.153103	0.197372	0.338401	0.338424	0.244776		SD	0.201789	0.176381	0.197271	0.198537	0.144856	0.271678		SD	0.228313	0.199456	0.122889	0.455211	0.133501	0.388074
P-Value:					*	*															*	*
t-test					0.0057*	0.0020*															0.0014*	<0.0001*
Wilcoxon test					0.0104*	0.0085*															0.0069*	0.0107*
Median test					0.063	0.0047*															0.0126*	0.0088*
Van der Waerden test					0.0096*	0.0086*															0.0063*	0.0100*
Times of increase					1.41076	1.47398															1.44709	2.31041
(relative to control)
E. verrucosus		5,75 mg/L							E. cyaneus		2,89 mg/L						G. lacustris		1,7 mg/L
	Controls								Controls								Controls
Replica N	1h	6h	24h						1h	6h	24h						1h	6h	24h
c	0.926205	1.28873	0.595193					c	1.307	1.091	1.157					c	0.959071	1.20635	1.1872
c	1.15194	1.04554	1.35008					c	0.858	0.721	0.714					c	1.01185	1.26885	1.16213
c	0.639319	1.20326	0.910184					c	1.089	0.538	0.635					c	1.36662	1.30944	1.1186
c	1.07135	0.951504	0.93459					c	0.787	0.706	0.937					c	1.06971	0.840329	1.29367
c	0.848605	1.26059	0.90002					c	0.605	0.65	0.66					c	1.1938	0.82613	1.04239
c	0.593552	0.878324	1.03588					c	1.015	0.989	0.768					c	0.912442	1.14906	0.900556
c	1.14007	1.22553	0.873582					c	1.146	0.896	1.016					c	1.12694	1.06159	1.11293
c	1.34477	1.20094	0.779318					c	0.993	0.993	1.044					c	0.610825	1.12631
c	1.28419		1.01547					c	1.124	0.712						c	0.74874	0.784607
c			1.06765					c	1.076	0.825
LC50	1.15718	1.63336	1.71078					LC50	0.767715	0.79545	0.833014					LC50	0.87779	1.66266	2.3891
LC50	0.772053	1.53995	1.17665					LC50	0.787011	0.765416	0.589226					LC50	1.90176	1.56048	2.18507
LC50	1.35157	1.41116	1.21308					LC50	0.914316	0.966526	0.941253					LC50	1.25055	1.31664	3.21825
LC50	0.573625	1.25342	1.26948					LC50	1.00342	0.587226	0.505571					LC50	0.757328	1.61706	2.5287
LC50	1.28238	2.1456	1.60337					LC50	1.25633	0.898734	1.17887					LC50	1.40333	1.539	2.58
Exposure: CdCl2 LC90 for G. lacustris (5 mg/L)
E. verrucosus		LC45							E. cyaneus		LC70				E. vittatus		LC10					G. lacustris		LC90
	Controls			Exposure				Controls			Exposure				Controls			Exposure				Controls			Exposure
Replica N	1h	6h	24h	1h	6h	24h		1h	6h	24h	1h	6h	24h		1h	6h	24h	1h	6h	24h		1h	6h	24h	1h	6h	24h
1	1.5686	1.37536	0.734047	0.234531	0.394564	2.73987		1.7332	1.02325	1.14407	3.65113	2.56992	10.459		0.832	1.213	0.588	1.416	1.305	2.227		1.49252	0.852654	1.13516	1.94227	3.19928	3.28922
2	0.958818	1.11583	1.05292	0.54494	0.949161	1.94385		0.673721	0.426571	0.534638	4.69974	2.94481	5.3137		0.999	0.929	1.003	0.785	1.16	3.473		0.863188	1.32708	0.881365	1.36391	1.229	2.65
3	1.63482	1.4069	1.80061	0.704973	0.660826	2.07767		1.41264	0.548046	1.39593	3.53703	5.80269	11.4641		1.455	0.927	0.849	1.03	1.608	1.959		1.29034	0.830039	0.754803	1.72638	1.96939	3.0267
4	1.11057	0.991863	0.970504	1.22508	0.838793	2.532		1.08665	0.507887	0.521986	3.27624	4.211	8.492		0.639	1.188	0.798	0.701	0.486	2.523		0.964428	0.718197	1.08695	1.88916	1.94227	2.99
5	1.45271	1.34533	1.11616	0.840173	1.12	1.979		1.49045	0.537514	1.51472	1.39634	3.331	9.666		1.024	1.062	0.864	1.502	0.664	2.55		0.469028	0.888533	0.875325
6	1.68926	0.75146	1.0991					0.697796	1.39303	0.880728					0.484		1.1					1.47197	0.675467	0.769385
7	0.875497	1.00956						0.715482	0.958562	0.689159					1.272		0.735					0.654174		1.22691
8	0.360018	1.28167						0.514504	1.11216	1.17302					0.244		1.25					0.913038
9	0.955683							0.303879	0.995383						1.283		0.922					0.881325
10	0.684684							1.26375	1.01571						1.4
11	0.852768							0.414819							1.368
12	0.43683							0.988813
13	0.419737							1.70429
mean	1	1.15975	1.12889	0.709939	0.792669	2.25448		1	0.851812	0.981781	3.3121	3.77188	9.07896		1	1.0638	0.901	1.0868	1.0446	2.5464		1	0.881995	0.961415	1.73043	2.08498	2.98898
SD	0.467463	0.231841	0.357494	0.365921	0.278223	0.359259		0.488458	0.32303	0.382779	1.20026	1.28842	2.36958		0.406625	0.136542	0.197628	0.36191	0.462449	0.571446		0.352274	0.232889	0.187003	0.261042	0.818146	0.262346
P-Value:						*					*	*	*							*					*	*	*
t-test						0.004*					<0,0001*	0.0002*	<0,0001*							<0,0001*					0.0036*	0.0082*	<0.0001*
Wilcoxon test						0.0201*					0.0058*	0.0142*	0.0189*							0.0069*					0.0168*	0.0252*	0.0227*
Median test						0.0253*					0.0106*	0.0404*	0.0339*							0.0126*					0.0126*	0.0143*	0.0495*
Van der Waerden test						0.0224*					0.0047*	0.0106*	0.0148*							0.0063*					0.0139*	0.0214*	0.0180*
Times of increase						1.99708					3.3121	4.42807	9.24744							2.82619					1.73043	2.36394	3.10894
(relative to control)
	Eve						Ecy								Evi							Gla
	1h	6h	24h					1h	6h	24h					1h	6h	24h					1h	6h	24h
c	1.5686	1.37536	0.734047				c	1.7332	1.02325	1.14407				c	0.832	1.213	0.588				c	1.49252	0.852654	1.13516
c	0.958818	1.11583	1.05292				c	0.673721	0.426571	0.534638				c	0.999	0.929	1.003				c	0.863188	1.32708	0.881365
c	1.63482	1.4069	1.80061				c	1.41264	0.548046	1.39593				c	1.455	0.927	0.849				c	1.29034	0.830039	0.754803
c	1.11057	0.991863	0.970504				c	1.08665	0.507887	0.521986				c	0.639	1.188	0.798				c	0.964428	0.718197	1.08695
c	1.45271	1.34533	1.11616				c	1.49045	0.537514	1.51472				c	1.024	1.062	0.864				c	0.469028	0.888533	0.875325
c	1.68926	0.75146	1.0991				c	0.697796	1.39303	0.880728				c	0.484		1.1				c	1.47197	0.675467	0.769385
c	0.875497	1.00956					c	0.715482	0.958562	0.689159				c	1.272		0.735				c	0.654174		1.22691
c	0.360018	1.28167					c	0.514504	1.11216	1.17302				c	0.244		1.25				c	0.913038
c	0.955683						c	0.303879	0.995383					c	1.283		0.922				c	0.881325
c	0.684684						c	1.26375	1.01571					c	1.4						LC90	1.94227	3.19928	3.28922
c	0.852768						c	0.414819						c	1.368						LC90	1.36391	1.229	2.65
c	0.43683						c	0.988813						LC10	1.416	1.305	2.227				LC90	1.72638	1.96939	3.0267
c	0.419737						c	1.70429						LC10	0.785	1.16	3.473				LC90	1.88916	1.94227	2.99
LC45	0.234531	0.394564	2.73987				LC70	3.65113	2.56992	10.459				LC10	1.03	1.608	1.959
LC45	0.54494	0.949161	1.94385				LC70	4.69974	2.94481	5.3137				LC10	0.701	0.486	2.523
LC45	0.704973	0.660826	2.07767				LC70	3.53703	5.80269	11.4641				LC10	1.502	0.664	2.55
LC45	1.22508	0.838793	2.532				LC70	3.27624	4.211	8.492
LC45	0.840173	1.12	1.979				LC70	1.39634	3.331	9.666

## Sheet: Fig 4 - Hsp70 protein titres
RAW AND PROCESSED (mean and SD) DATA
Hsp70 protein levels
CdCl2 (5 mg/L)
	E. cyaneus										E. verrucosus
			1 h	6 h	24 h	1 h	6 h	24 h					1 h	6 h	24 h	1 h	6 h	24 h
			1.23009	0.785145	1.44253	1.82275	1.7471	0.64726					1.4457	1.28976	0.819316	1.475	0.808469	1.86408
			1.09076	1.0099	1.1689	1.73057	2.09294	1.50179					1.85535	1.03868	1.52763	2.68277	1.26998	2.46744
			0.483839	0.578847	0.628129	1.91623	1.40039	1.03042					0.732031	0.280153	1.14176	1.96046	1.99286	3.44075
			1.17992	0.711428	1.48011								0.242278	1.3304	1.73245	1.25353	0.854397
			1.02433	1.35949									0.596902	0.579233	0.58109
			0.991062										1.12774	0.909671	0.388666
															0.943845
															1.06344
	mean		1	0.888963	1.17992	1.82318	1.74681	1.05982			mean		1	0.904649	1.02477	1.84294	1.23143	2.59076
	SD		0.268569	0.305978	0.393138	0.0928328	0.346271	0.428023			SD		0.592458	0.410719	0.450254	0.632957	0.548426	0.795536
statistics	times of change					1.82318	1.965											2.52813
	t-test					0.0015*	0.0104*											0.0022*
	Wilcoxon test					0.0282*	0.0396*											0.0189*
	Median test					0.0253*	0.0404*											0.0339*
	Van der Waerden					0.0224*	0.0288*											0.0148*
	Kolmogorov-Smirnov
	E. vittatus										G. lacustris
			1 h	6 h	24 h	1 h	6 h	24 h					1 h	6 h	24 h	1 h	6 h	24 h
			0.906659	0.511659	0.664188	0.570251	0.500153	0.545126					1.54106	0.932868	1.25872	0.919863	0.89664	1.22278
			0.817987	1.05388	0.857301	0.942448	0.694083	0.604617					0.926662	1.16946	1.3154	1.14776	0.910345	0.932042
			0.995331	1.57697	1.06855	1.143	1.111	1.14041					0.880137	0.815559	0.635583	0.769276	0.604162	0.856606
			1.26026	0.491234	0.653189			0.922759					0.928288	0.817644	0.817118			1.24462
			0.859441	1.53982	1.5551			1.0657					0.72385	1.08378	0.994624			0.530655
			1.1887	1.14775	0.939019			0.867451						0.583979	0.548375
			0.971626		0.822666			0.854484						1.16931	0.923347
								0.831792
	mean		1		0.937146	0.885233	0.768412	0.854043			mean		1	0.938943	0.927595	0.945633	0.803716	0.957341
	SD		0.166215	0.475216	0.309236	0.290629	0.312133	0.203486			SD		0.313806	0.21724	0.290354	0.190554	0.172954	0.294039
	times of change
statistics	t-test
	Wilcoxon test
	Median test
	Van der Waerden
	Kolmogorov-Smirnov

## Sheet: Fig 5 - abcb1 transcript levels
RAW AND PROCESSED DATA
	E. verrucosus									E. cyaneus								G. lacustris						E. vittatus
	Replica N	1h	6h	24h						1h	6h	24h						1h	6h	24h					1h	6h	24h
	c	0.582006	1.47375	1.12013					c	1.25936	1.79853	1.37755					c	1.04599	0.840269	0.597051				c	0.76128	0.56	0.745
	c	1.25907	0.888581	0.866641					c	1.05907	1.2638	0.547106					c	1.11805	0.707245	0.600158				c	0.510471	1.19	0.973
	c	1.55073	1.2205	0.421384					c	1.0062	1.36968	1.11614					c	0.995878	0.912927	0.847438				c	0.315409	0.678	1.457
	c	0.438093	1.4069	1.63513					c	0.23376	0.816684	0.638435					c	0.937687	0.717899	0.65129				c	1.53479	1.437	1.123
	c	0.421071	1.30827	0.904244					c	0.433681	1.27866	1.77656					c	1.56999	0.478047	1.04953				c	0.900485	0.967	0.924
	c	1.23007	1.13574	1.3641					c	1.5274	1.47261	1.39597					c	1.28496	1.10458	0.884239				c	1.52867
	c	1.04628	1.44222	0.253344					c	1.48054	0.908471	0.456919					c	0.428236	1.31454	0.487839				c	0.504358
	c	1.34178	1.272	2.14161					c		1.292	1.945					c	0.619212	1.07193					c	1.74615
	c	1.13089		1.28314					c		1.354	1.2918					c		0.459297					c	1.6227
	c			1.112					c		1.179						LC10	0.632911	1.14823	0.480263				c	0.575681
	LC10	1.65972	0.811758	1.11912					LC10	2.36905	1.8688	1.9142					LC10	0.634939	0.647079	0.652874				LC10	1.90758	2.21344	2.2747			*
	LC10	0.994582	0.698649	0.695449					LC10	0.477249	0.789855	0.171385					LC10	0.684308	0.512137	0.800812				LC10	0.991096	1.03092	4.81411
	LC10	2.23165	1.87902	0.602791					LC10	1.33823	0.948574	0.301072					LC10	0.925906	0.960608	1.179				LC10	0.508866	0.464978	3.26996
	LC10	1.38401	1.41833	0.808637					LC10	3.69092	1.15364	0.164046					LC50	0.513892	1.8377	0.341576				LC10	0.578048	1.19577	3.711
	LC10	0.689538	0.686523	1.56433					LC10	1.97	1.189	1.06024					LC50	1.26733	1.43274	0.671632				LC10	1.72122	1.225	3.194
	LC25	4.33797	1.29017	2.17422	*				LC30	1.95094	1.32148	1.12707					LC50	1.49549	1.05844	1.77777
	LC25	2.55064	1.48465	1.48092					LC30	0.710284	1.43011	0.76669					LC50	0.779299	0.90133	1.06441				LC10
	LC25	2.08718	0.761892	0.767627					LC30	1.36426	1.1647	1.59223					LC50	0.806187	0.945072	0.967				ANOVA			0.0005
	LC25	1.82303	0.860309	1.68142					LC30	0.897778	1.26007	1.69736
	LC25	2.76828	1.21253	1.09021					LC30	1.52269	1.296	1.2634
	LC50	1.74328	1.03256	0.639486					LC50	1.37101	2.08222	2.49973		*	*
	LC50	1.11295	1.07211	2.43279					LC50	1.45165	1.82147	2.07874						1h	6h	24h
	LC50	1.86356	0.611941	1.40334					LC50	0.614897	2.96953	1.50888					c	0.644279	1.31242	0.60193
	LC50	1.58245	2.48489	0.590478					LC50	1.19033	1.53395	2.63669					c	2.10444	0.634677	0.549451
	LC50	0.428896	3.17686	0.779012					LC50	1.159	2.87656	2.06976					c	1.4165	0.930277	0.9747
																	c	0.514918	0.513043	0.798934
																	c	0.319865	0.449626	1.05213
	LC25 1hr	ANOVA	0.001						6 hr, 24 hr	ANOVA	0.0038	0.0004					c		1.23982	0.983899
		Dunnets	0.0003							Dunnets (c/LC50)	0.0003	0.0113					c		1.13669
																	c		0.926903
	Replica N	1h	6h	24h						1h	6h	24h					LC90	1.66527	3.59206	3.10438	*	*	*
	c	0.67598	1.34713	0.668646					c	1.89178	0.938214	0.998803					LC90	4.1013	3.21619	1.90523
	c	1.36648	0.607357	0.770252					c	0.509121	0.978737	0.513203					LC90	3.47893	4.64717	2.382
	c	1.20016	1.06984	0.79715					c	0.561866	0.785734	1.17581					LC90	4.20593	2.26291	2.466
	c	1.89552	1.10259	1.36637					c	0.749695	0.405525	1.98733
	c	1.30532	1.34858						c	0.788016	1.62759	0.883693					LC90
	c	0.316352	0.87563						c	1.35302	1.08598						ANOVA	0.0077	< 0.0001	< 0.0001
	c	1.21386	0.985387						c	1.80866	0.881441
	c	0.710526							c	0.337833
	c	0.315801							LC70	2.86208	1.11684	0.908717	*
	LC45	0.189565	0.449644	2.23326			*		LC70	3.10148	1.15865	1.88333
	LC45	0.434594	0.257869	6.48794					LC70	1.81985	0.563073	0.957733
	LC45	0.366101	0.988028	5.41281					LC70	2.844	0.77772	2.87381
	LC45	0.57714	0.623377	5.144					LC70	2.345	2.53113	1.658
	LC45	1.51242	1.09546	4.279
	LC45 24 hr	ANOVA	0.0024						LC70 1h	ANOVA	0.0005
